# Supplementary material for: Antibody responses against SARS-CoV-2 variants induced by four different SARS-CoV-2 vaccines in health care workers in the Netherlands: A prospective cohort study
Source: PLoS Med. 2022 May 17;19(5):e1003991. doi: 10.1371/journal.pmed.1003991 (PMC9113667; doi:10.1371/journal.pmed.1003991)
Supplement: S5 Table — (XLSX) [file pmed.1003991.s009.xlsx]

## Sheet: Binding data
Binding levels in BAU/ml
BNT162b2	Pre-vac	post-V1	post-V2					6m post-V2	post-V3								mRNA-1273	Pre-vac	post-V1	post-V2					6m post-V2	post-V3								AZD1222	Pre-vac	post-V1	post-V2					6m post-V2	post-V3
Participant ID	WT	WT	WT	Alpha	Beta	Gamma	Delta	WT	WT	Alpha	Beta	Gamma	Delta	Kappa	Omicron		Participant ID	WT	WT	WT	Alpha	Beta	Gamma	Delta	WT	WT	Alpha	Beta	Gamma	Delta	Kappa	Omicron		Participant ID	WT	WT	WT	Alpha	Beta	Gamma	Delta	WT	WT	Alpha	Beta	Gamma	Delta	Kappa	Omicron
P-1	10.1806	123.899	1007.57	859.425	580.399	780.691	833.777	205.624	1919.82	1587.93	1388.41	1357.1	2048.47	781.223	319		M-1	ND	684.009	6308.37	4746.66	3723.52	5808.01	5671.41	ND	ND	ND	ND	ND	ND	ND	ND		AZ-1	ND	102.99	167.327	144.231	137.512	113.523	144.231	47.5105	2300.92	2202.02	2359.63	2702.09	2849.41	2933.35	991.082
P-2	3.19942	1230.88	2392.21	2003.04	1212.23	1655.4	2072.04	465.502	2470.16	2103.65	1713.77	1976.82	2422.16	3077.24	974.672		M-2	ND	862.501	3128.46	2929.2	1603.03	2068.34	2291.23	572.754	4478.82	3851.37	2368.95	2874.89	3559.44	4321.38	1635.41		AZ-2	ND	70.3235	167.327	141.321	92.8699	121.83	125.642	15.9683	1736.35	1381.58	1634.33	1486.98	1599.89	2164.61	770.655
P-3	0.674079	211.869	1657.78	1423.91	1095.2	1429.66	1524.79	ND	ND	ND	ND	ND	ND	ND	ND		M-3	ND	679.022	1520.3	1400.14	1515.78	1038.13	1843.84	319.203	1269.94	1136.4	817.42	971.559	1181.91	1452.12	600.521		AZ-3	ND	43.6218	ND	ND	ND	ND	ND	15.9683	1454.65	1339.15	1022.46	1236.12	1300.23	1643.06	762.185
P-4	0.0531873	ND	2510.26	2241.35	1785.61	2059.81	2319.76	ND	ND	ND	ND	ND	ND	ND	ND		M-4	0.674079	1217.06	5925.72	5652.94	3060.95	3963.78	4749.88	ND	ND	ND	ND	ND	ND	ND	ND		AZ-4	ND	43.6218	31.8224	27.8551	15.9683	19.9121	27.8551	12.0834	536.58	424.487	471.45	483.884	574.048	699.053	186.689
P-5	6.51577	473.495	1098.91	1017.53	779.351	1057.21	966.455	134.131	1776.7	1625.45	1028.66	1228.51	1510.94	1628.25	881.741		M-5	ND	703.899	2695.33	2497.15	1755.03	2563.49	2469.47	840.821	2182.91	1770.71	1325.69	1721.92	1979.7	2227.91	827.495		AZ-5	ND	210.311	31.8224	27.362	10.9495	21.7784	24.6231	8.319	1852.78	1494.99	1156.87	1442.14	1546.55	1915.7	745.206
P-6	0.0531873	293.143	2994.96	2856.64	2215.68	2794.55	2966.8	ND	ND	ND	ND	ND	ND	ND	ND		M-6	10.1806	397.813	1276.83	1033.63	721.053	1079.12	1083.87	938.982	3057.74	2661.35	2526.14	3055.28	3343.29	3527.89	1208.06		AZ-6	3.19942	154.206	ND	ND	ND	ND	ND	62.8179	785.033	774.109	721.855	810.274	941.756	995.016	331.006
P-7	15.9683	378.471	2744.44	2083.97	1704.6	2298.47	2473.42	400.562	2954.63	2234.8	2645.03	2437.08	2651.17	3321.75	1316.2		M-7	3.19942	696.451	1704.95	1418.33	1329.47	1101.24	1628.54	938.982	3731.04	3143.03	2409.33	2641.29	3224.71	4825.29	1621.6		AZ-7	ND	99.443	ND	ND	ND	ND	ND	ND	ND	ND	ND	ND	ND	ND	ND
P-8	8.319	531.377	1261.91	1178.35	741.877	977.43	1063.55	ND	ND	ND	ND	ND	ND	ND	ND		M-8	0.0531873	605.983	2133.9	1871.64	1364.71	1825.08	1926.65	562.461	4138.63	3460.03	2565.19	3006.49	3652.82	4817.68	1775.27		AZ-8	ND	372.909	313.45	296.061	227.329	202.488	263.634	70.3235	7677.67	6428.65	7173.54	7478.77	8994.68	10594.3	3174.58
P-9	29.8401	ND	164.065	131.43	109.942	168.04	164.487	24.5	ND	ND	ND	ND	ND	ND	ND		M-9	ND	1628.54	4609.33	3950.3	4562.66	3460.95	4829.6	814.211	5032.46	4841.52	2955.88	3638.65	3934.69	5039.01	2302.05		AZ-9	ND	287.29	313.45	290.043	155.448	220.634	232.286	8.319	669.029	553.643	515.451	564.846	620.251	701.799	260.851
P-10	0.674079	435.969	2457.91	2006.32	1343.29	1744.67	2065.16	36.25	10922.9	7174.22	4763.19	5478.16	6865.06	8839.9	3214.68		M-10	ND	106.519	ND	ND	ND	ND	ND	478.809	2652.93	2501.52	2010.86	1790.74	2170.29	3108.98	1147.63		AZ-10	ND	23.881	358.932	281.45	165.884	217.207	281.239	150.894	1637.54	1058.85	717.04	966.336	906.634	1205.68	551.83
P-11	0.0531873	777.714	2594.95	2298.18	1425.1	1959.71	2475.39	106	3008.41	2466.52	1915.74	2259.54	2615.58	3302.15	1206.05		M-11	ND	ND	3510.75	3519.81	2871.82	2349.91	3230.78	452.123	ND	ND	ND	ND	ND	ND	ND		AZ-11	ND	257.656	233.455	176.608	154.397	229.157	209.731	154	4897.86	4344.97	4452.14	4845.59	6177.56	5703.77	2019
P-12	3.19942	389.547	4826.07	4553.21	2344.9	3068.09	3861.92	ND	ND	ND	ND	ND	ND	ND	ND		M-12	3.19942	484.113	1108.23	1015.23	700.962	945.403	968.51	251.649	1993.47	1581.3	1550.35	1837.34	1724.09	2403.04	968.51		AZ-12	ND	106.519	254.656	216.678	112.18	164.433	224.377	23.881	1540.63	1267.42	877.329	1129.18	1218.1	1558.98	589.515
P-13	10.1806	430.558	4770.87	5509.25	3426.15	4406.58	4729.81	740.951	ND	ND	ND	ND	ND	ND	ND		M-13	ND	1513.52	5139.14	4544.03	3147.27	4512.08	4582.38	1152.36	3769.78	2832.47	2400	3018.68	2972.78	3626.33	1352.1		AZ-13	ND	196.187	ND	ND	ND	ND	ND	43.6218	ND	ND	ND	ND	ND	ND	ND
P-14	3.19942	186.663	5963.52	4773.23	3767.18	4963.17	5374.33	1075.58	7175.14	5547.18	13750.2	5703.77	5950.89	8554.52	2335.5		M-14	ND	ND	3856.5	3847.37	3699.17	2681.94	4418.4	857.69	3251.04	2869.83	2457.55	2884.63	3329.2	3643.58	1409.8		AZ-14	ND	62.8179	248.635	218.079	167.327	167.327	230.396	339.183	2269.75	1836.56	1519.81	1712.08	1948.27	2505.14	781.223
P-15	0.0531873	222.713	3886.22	3366.68	2268.23	2855.41	3164.57	298.973	3526.61	2856.64	2370.5	2527.02	2710.56	3987.36	1617.65		M-15	ND	2470.16	6626.06	6331	4446.17	5848.49	6016.25	855.283	2753.37	2398.73	3713.65	2361.7	2728.39	3299.71	1161.76		AZ-15	ND	102.99	248.635	213.649	113.297	180.558	203.008	51.3748	3057.74	1985.53	1330.28	1561.46	1722.12	2120.76	919.049
P-16	3.19942	214.978	1872.9	1783.89	1075.11	1457.1	1771.33	199.343	1425.14	1206.6	924.352	1147.08	1193.98	1501.9	562.958		M-16	ND	989.894	1581.24	1532.65	932.168	1342.04	1447.53	656.504	ND	ND	ND	ND	ND	ND	ND		AZ-16	ND	47.5105	419.699	365.34	207.441	311.43	385.307	51.3748	1187.07	878.216	723.459	831.683	1198.01	1309.35	414.84
P-17	4.79623	831.159	2602.76	2350.64	1524.39	1912.64	2332.55	ND	ND	ND	ND	ND	ND	ND	ND		M-17	ND	1426.28	3938.85	3779.51	2251.22	3004.05	3715.91	505.22	3706	3313.43	3356.5	3373.21	4041.61	4610.3	1739.84		AZ-17	ND	95.8762	183.467	131.43	84.7172	112.26	124.165	12.0834	1743.08	1161.36	1044.16	1291.71	1342.14	1608.48	620.251
P-18	10.1806	85.055	1829.3	1587.93	1036.42	1420.3	1687.65	137.512	1803.57	1470.58	1385.35	1586.22	1615.68	1976.82	732.435		M-18	ND	384.016	4268.98	4111.99	2933.65	4083.06	3943.93	414.248	6185.19	6180.3	18977.1	4985.46	7012.14	9903.22	3240.76		AZ-18	ND	81.4057	157.505	138.038	103.174	131.282	150.321	19.9121	ND	ND	ND	ND	ND	ND	ND
P-19	25.8683	205.624	3956.03	3519.03	2283.7	2936.4	3515.89	127.325	2865.11	2328.78	1788.67	2261.98	2138.85	2826.19	1086.91		M-19	ND	2889.72	4886.08	4553.34	4200.86	3506.22	4806.09	ND	ND	ND	ND	ND	ND	ND	ND		AZ-19	ND	51.3748	51.3748	37.0484	31.1788	41.2057	43.6433	12.0834	631.33	335.071	320.255	363.382	391.247	460.295	181.188
P-20	3.19942	738.491	835.992	809.816	567.168	750.927	768.539	272.553	2249.71	1902.32	1698.49	1756.35	2046.5	2879.76	1027.89		M-20	4.79623	848.056	ND	ND	ND	ND	ND	ND	ND	ND	ND	ND	ND	ND	ND		AZ-20	ND	66.5828	ND	ND	ND	ND	ND	27.8551	857.69	733.337	691.294	812.955	854.674	1028.77	381.735
P-21	0.674079	1493.16	4554.5	4391.76	3085.69	4061.29	4694.98	998.149	1182.44	1058.85	889.89	1018.4	1076.76	1389.67	509.184		M-21	1.78877	272.553	2411.14	1867.26	1454.89	1956.05	2258.77	375.692	6558.77	4911.11	7171.6	5092.64	5669.22	9153.84	2221.4		AZ-21	ND	127.325	ND	ND	ND	ND	ND	ND	ND	ND	ND	ND	ND	ND	ND
P-22	0.0531873	823.902	1406.96	1152.29	871.042	1167.5	1258.22	319.203	1203.23	1072.58	916.53	1172.6	1165.79	1352.08	554.059		M-22	1.78877	1026.39	4346.5	4397.51	4471.84	3082.43	4980.44	ND	ND	ND	ND	ND	ND	ND	ND		AZ-22	ND	123.899	378.471	298.973	307.675	269.587	392.306	214.978	ND	ND	ND	ND	ND	ND	ND
P-23	3.19942	183.467	1318.05	1109.1	924.352	1154.74	1240.18	ND	ND	ND	ND	ND	ND	ND	ND		M-23	0.0531873	2363.27	9219.1	8135.93	5528.23	6171.51	6714.25	507.846	4302.51	3391.11	2635.62	3062.6	3537.15	4136.59	1812.64		AZ-23	20	8.319	378.471	292.896	209.424	292.119	344.43	929.47	2111.62	1605.59	1755.03	1940.16	2766.05	2429.78	730.303
P-24	0.0531873	936.605	3931.98	3723.46	2479.36	3047.96	4089.03	157.505	2067.06	1827.78	1504.53	1793.19	1889.32	2118.32	787.555		M-24	4.79623	974.539	2843.87	2751.25	1732.87	2202.35	2515.83	ND	ND	ND	ND	ND	ND	ND	ND		AZ-24	ND	95.8762	269.587	228.711	171.054	285.626	310.048	183.467	ND	ND	ND	ND	ND	ND	ND
P-25	3.19942	1108.23	4774.39	3939.16	2466.11	3292.97	4556.13	664.024	2588.27	2147.37	1486.21	1712.08	2060.25	2767.78	968.51		M-25	4.79623	962.706	5465.01	4624.46	2619.17	3535.27	5073.09	661.519	4170.88	2845.65	2063.12	2115.88	2773.98	3500.85	1330.17		AZ-25	0.0531873	55.2142	170.578	144.231	157.505	102.99	137.512	47.5105	1059.21	828.764	673.524	663.187	757.945	981.994	360.164
P-26	14.0155	316.329	2748.9	2555.14	2007.02	2637.04	2468.49	296.061	4942.66	4249.3	4282.32	4491.96	4496.39	6702.3	2363.07		M-26	ND	696.451	3797.14	2909.4	1543.47	2050.05	2468.49	ND	ND	ND	ND	ND	ND	ND	ND		AZ-26	4.79623	236.506	177.045	138.038	81.183	112.26	177.042	ND	ND	ND	ND	ND	ND	ND	ND
P-27	25.8683	147.569	1630.79	1211.12	804.752	1031.36	1268.23	116.998	993.433	687.344	572.135	701.799	738.824	932.287	362.573		M-27	1.78877	120.457	2452.34	2370.31	1400.64	1919.37	2448.77	339.183	1646.54	1383.81	1011.6	1175.15	1684.69	1783.37	604.915		AZ-27	0.0531873	92.2897	ND	ND	ND	ND	ND	160.791	1716.17	1412.78	1259.8	1563.93	1546.55	1667.73	565.179
P-28	1.78877	275.513	3010.65	2724.93	1753.5	2378.73	2617.55	88.6828	2042.53	1680.54	1486.21	1404.68	1562.36	2106.13	766.422		M-28	8.319	147.569	2253.05	1896.85	954.804	1303.05	1725.07	ND	ND	ND	ND	ND	ND	ND	ND		AZ-28	0.674079	35.7754	74.0406	61.6002	51.9003	82.7473	73.3995	19.9121	1056.87	824.033	616.567	807.592	723.902	898.06	398.352
P-29	19.9121	ND	8015.74	7603.95	5930.51	6896.02	9279.02	339.183	ND	ND	ND	ND	ND	ND	ND		M-29	8.319	2240.8	6064.97	5793.76	3614.38	4954.9	6914.38	ND	ND	ND	ND	ND	ND	ND	ND		AZ-29	0.0531873	111.778	912.792	787.471	826.322	728.634	1009.93	ND	ND	ND	ND	ND	ND	ND	ND
P-30	4.79623	721.228	6427.1	5329.72	5050.99	6281.21	5957.53	164.065	ND	ND	ND	ND	ND	ND	ND		M-30	ND	2363.27	4935.58	3848	3496.03	4498.24	4537.25	ND	ND	ND	ND	ND	ND	ND	ND		AZ-30	ND	35.7754	ND	ND	ND	ND	ND	ND	ND	ND	ND	ND	ND	ND	ND
P-31	8.319	1221.67	5935.47	4418.04	3400.21	4378.99	9409.69	208.751	3107.12	2975.42	2585.52	3126.07	3478.47	4164.01	1334.16		M-31	1.78877	544.368	2467.93	2062.1	1542.71	1990.25	2257.78	403.306	2398.89	1882.6	1389.94	1603.53	1808.71	2663.18	871.344		AZ-31	1.78877	99.443	505.22	405.851	305.593	415.418	526.089	74.0406	ND	ND	ND	ND	ND	ND	ND
P-32	0.0531873	414.248	6128.7	5104.49	4218.16	5039.01	5855.93	120.457	12580.5	7954.95	5207.94	7023.1	7332.1	11192	3701.65		M-32	ND	1725.14	5986.71	5313.24	3986.01	4902.74	4589.73	1980.09	1340.89	1156.83	819.002	992.413	1173.85	1301.79	580.685		AZ-32	1.78877	47.5105	214.978	192.207	106.567	148.018	190.794	ND	ND	ND	ND	ND	ND	ND	ND
P-33	0.0531873	160.791	4740.37	4144.85	2751.88	3680.56	5035.68	ND	ND	ND	ND	ND	ND	ND	ND		M-33	8.319	1253.87	5579.22	5532.95	3268.54	4100.48	4551.94	1302.03	2283.11	2156.12	1499.95	1763.72	2201.74	2682.63	995.179		AZ-33	8.319	242.586	147.569	126.437	97.4731	133.159	151.749	8.319	753.236	591.287	466.332	587.577	713.216	845.021	260.851
P-34	0.0531873	319.203	1805.8	1797.06	1008.49	1364.62	1487.18	130.736	2198.5	1937.37	1325.69	1544.1	1804.77	2283.87	1017.68		M-34	4.79623	1749.81	4752.1	4153.92	2842.59	3679.32	4129.29	350.495	15259.8	12532.1	8101.55	9203.08	11412.9	15836.3	5012.19		AZ-34	8.319	27.8551	193.022	1334.68	121.056	184.105	168.692	0.0531873	473.495	1439.48	955.584	812.955	506.922	916.513	178.426
P-35	0.0531873	444.06	3230.78	2549.66	2015.47	2702.09	2996.7	113.523	5160.52	4042.98	3500.92	4316.38	4818.66	5558.37	2020.96		M-35	8.319	507.846	2616.14	2494.96	1714.53	2304.55	2553.34	590.687	ND	ND	ND	ND	ND	ND	ND		AZ-35	8.319	266.614	197.766	176.608	164.846	229.157	143.145	ND	ND	ND	ND	ND	ND	ND	ND
P-36	0.0531873	484.113	5552.74	4661.3	2396.9	3282.57	4018.96	ND	ND	ND	ND	ND	ND	ND	ND		M-36	4.79623	1642.04	3665.06	3092.24	2225.72	2856.62	3367.46	1434.23	2963.59	2549.66	1554.93	1979.26	2603.72	3160.28	1284.24		AZ-36	1.78877	196.187	775.271	706.767	460.349	708.655	765.363	66.5828	3084.67	2812.71	2101.58	2466.25	2843.45	3547.56	1453.48
P-37	0.0531873	497.324	4714.59	4153.92	2933.65	3858.45	5179.21	ND	ND	ND	ND	ND	ND	ND	ND		M-37	4.79623	1588.01	2528.09	2310.2	1694.67	2243.73	2151.62	287.29	3253.29	2727.12	2106.2	2475.97	2754.15	4141.57	1481.23		AZ-37	4.79623	8.319	257.656	186.663	224.254	144.231	230.396	70.3235	1538.37	1077.15	753.86	871.601	1021.77	1157.3	556.286
P-38	0.0531873	1660.03	12680.4	12083.8	8391.6	9864.75	10446.1	577.888	1680.25	1415.01	1437.32	1534.18	1670.9	2035.41	745.206		M-38	0.0531873	804.503	3402.17	3486.74	2197.15	3039.42	3216.68	686.501	3113.86	2891.81	2033.91	2400.61	2825.58	3518.06	1216.1		AZ-38	1.78877	23.881	242.586	185.997	123.256	168.04	201.658	ND	ND	ND	ND	ND	ND	ND	ND
P-39	0.0531873	ND	1832.66	1455.04	1166.11	1648	1706.37	110.03	4258.58	3524.6	2513.66	3077.24	3363.43	4529.69	1645.27		M-39	0.0531873	2414.48	ND	ND	ND	ND	ND	ND	ND	ND	ND	ND	ND	ND	ND		AZ-39	4.79623	99.443	110.03	86.9261	44.2548	62.3113	89.2387	51.3748	1960	982.948	694.518	855.668	1115.29	1121.5	391.247
P-40	0.674079	269.587	3845.08	3560.28	2303.83	2838.36	3662.98	392.306	ND	ND	ND	ND	ND	ND	ND		M-40	3.19942	207.189	2568.2	2335.34	1662.59	2168.26	2188.97	460.16	1499.95	1278.65	957.143	1049.46	1175.87	1549.06	587.309		AZ-40	12.0834	59.0285	492.047	479.509	313.856	455.846	381.735	ND	ND	ND	ND	ND	ND	ND	ND
P-41	21.8949	2722.11	22176.9	18983	11458	15047.1	19240	ND	ND	ND	ND	ND	ND	ND	ND		M-41	0.674079	5155.77	5823.54	5232.15	3949.37	5324.72	5778.89	ND	ND	ND	ND	ND	ND	ND	ND		AZ-41	0.0531873	35.7754	489.405	528.295	111.062	162.624	89.2387	51.3748	ND	ND	ND	ND	ND	ND	ND
P-42	12.0834	123.899	1843.84	1665.13	1039.51	1306.83	1661.04	51.3748	2263.07	1816.81	1878.97	1959.71	2150.64	2651.02	941.756		M-42	ND	ND	ND	ND	ND	ND	ND	411.518	1049.85	964.44	742.676	895.419	890.049	1095.84	542.901		AZ-42	1.78877	81.4057	269.587	133.088	88.2268	133.159	188.059	ND	ND	ND	ND	ND	ND	ND	ND
P-43	4.79623	726.167	5011.17	4850.79	3099.27	3957.58	4712.92	430.558	3590.1	3143.03	2837.06	3304.6	3204.65	4258.86	1391.91		M-43	ND	ND	ND	ND	ND	ND	ND	526.165	6523.93	5941.27	4726.86	4777.12	7420.89	9104.68	2103.48
P-44	4.79623	518.329	4749.75	5495.04	2701.54	3577.09	4389.82	447	3783.46	4090.48	3155.28	3309.5	4231.76	4693.62	1684.69
P-45	0.0531873	470.834	3170.04	2867.63	1906.55	2475.97	2841.47	123.899	1928.75	1777.3	1232.19	1521.77	1718.18	1952.38	795.986
P-46	15.9683	180.261	1910.89	1654.11	1187.64	1449.62	1613.71	99.443	3583.29	2709.58	2121.6	2527.02	2665.02	3554.94	1479.25
P-47	0.0531873	248.635	2954.63	2300.36	2027.76	2361.7	2667	324.936	5172.4	4647.48	2830.74	3643.58	3492.62	5813.23	2361.1
P-48	1.78877	367.331	4740.37	4144.85	3084.89	3606.63	4729.81	196.187	2467.93	2081.78	1750.45	2191.39	2372.91	2974.79	999.275
P-49	0.0531873	173.817	1567.71	1426.13	1013.15	1331.99	1340.14	147.569	1635.29	1336.91	1322.62	1321.93	1409.8	1608.48	702.506
P-50	19.9121	1499.95	6499.07	5713.72	4179.42	5292.57	5254.5	ND	ND	ND	ND	ND	ND	ND	ND
P-51	ND	ND	ND	ND	ND	ND	ND	130.736	3368.29	2788.56	2569.88	3199.38	3212.67	3907.99	1730
P-52	ND	ND	ND	ND	ND	ND	ND	88.6828	3893.08	3451.13	2712.54	3439.45	3256.83	4248.86	1676.81
P-53	ND	ND	ND	ND	ND	ND	ND	106.519	3488.1	3185.02	2737.71	3236.07	3722.02	4481.9	1595.94
P-54	ND	ND	ND	ND	ND	ND	ND	106.519	3513.01	2685.46	2217.22	2641.29	2958.83	3658.37	1368.03
ND = not determined

## Sheet: Neutralization data
Neutralization IC50 in IU/ml
BNT162b2	post-V1	post-V2						6m post-V2	post-V3				mRNA-1273	post-V1	post-V2						6m post-V2	post-V3				AZD1222	post-V1	post-V2						6m post-V2	post-V3				Ad26.COV2.S	post-V1						2m post-V1	7m post-V1	post-V2*
Participant ID	D614G	D614G	Alpha	Beta	Gamma	Delta	Omicron	D614G	D614G	Delta	Omicron		Participant ID	D614G	D614G	Alpha	Beta	Gamma	Delta	Omicron	D614G	D614G	Delta	Omicron		Participant ID	D614G	D614G	Alpha	Beta	Gamma	Delta	Omicron	D614G	D614G	Delta	Omicron		Participant ID	D614G	Alpha	Beta	Gamma	Delta	Omicron	D614G	D614G	D614G	Delta
P-1	<100	2334	1183	364	757	<100	<20	255	15550	6685	310		M-1	150	822.4	319.6	291.1	1988	695.6	52	ND	ND	ND	ND		AZ-1	307.5	ND	ND	ND	ND	ND	ND	<100	6290	1063	924		Ad-1	222.8	115.1	<100	<100	1727	<20	688.7	959	16474	2332
P-2	<100	6045	1529	693	1065	495.5	<20	352	28127	4728	3006		M-2	<100	1988	1138	302	1681	817.5	66	452	15349	3467	1153		AZ-2	<100	228.5	227.9	<100	130.9	<100	<20	<100	3937	421	168		Ad-2	<100	<100	<100	<100	126.7	<20	<100	ND	ND	ND
P-3	<100	1478	839	647	327	692	<20	ND	ND	ND	ND		M-4	1467	8186	7946	1625	2578	3059	214	ND	ND	ND	ND		AZ-3	<100	154.1	131.4	<100	142.2	<100	<20	<100	2042	992	248		Ad-3	118.6	100.5	<100	<100	<100	<20	180.1	188	3924	961
P-4	ND	1781	851	498	1410	916.4	<20	ND	ND	ND	ND		M-5	187.5	3070	1968	2772	6587	2860	1512	2662	7459	2145	908		AZ-4	<100	ND	ND	ND	ND	ND	ND	<100	888	184	47		Ad-4	<100	<100	<100	<100	<100	<20	168	307	ND	ND
P-5	<100	1473	875	309	258	<100	40	103	26353	8645	1801		M-6	279.1	1324	1012	143.9	1017	514.8	29	476	12517	3225	2835		AZ-5	184.6	<100	<100	<100	<100	<100	ND	<100	9664	2303	473		Ad-5	<100	<100	<100	<100	<100	<20	<100	<100	11628	2267
P-6	<100	6647	2586	1365	1874	2221	22	ND	ND	ND	ND		M-8	634.9	2919	2507	786.4	1459	2496	213	1016	37893	4034	2382		AZ-6	221.9	232.6	235.4	<100	200	<100	<20	144	2189	362	268		Ad-6	118.7	<100	<100	<100	<100	<20	254.3	563	19247	3339
P-7	<100	3256	824	397	829	1044	30	114	3550	565	152		M-10	<100	4585	2420	559	2385	945.9	85	508	15550	2504	360		AZ-7	<100	307.6	217.9	<100	<100	<100	39	ND	ND	ND	ND		Ad-7	<100	<100	<100	<100	<100	<20	<100	ND	ND	ND
P-8	<100	1598	647	124	575	320.8	<20	ND	ND	ND	ND		M-11	432	3663	1829	295	5689	1165	73	459	ND	ND	ND		AZ-8	318.2	ND	ND	ND	ND	ND	ND	375	17711	7091	1508		Ad-8	543.9	284.4	616.5	871.7	404	<100	145.2	ND	ND	ND
P-9	ND	<100	<100	<100	<100	101.5	58	165	ND	ND	ND		M-12	194.9	3667	1840	977.6	5670	3098	263	652	8147	2992	1313		AZ-9	354.4	220.3	150.1	<100	171.8	<100	<20	<100	3481	814	778		Ad-9	<100	<100	<100	<100	213.1	<20	<100	ND	ND	ND
P-10	435	1102	767	371	608	733.5	<20	170	18250	6776	184		M-13	200.4	4196	1937	732.6	2039	1166	105	1676	ND	ND	ND		AZ-10	135.4	318.2	185.8	<100	120.1	<100	<20	181	4499	749	51		Ad-10	249.8	127.9	<100	<100	<100	<20	349.5	162	11854	2996
P-11	908.3	4853	2295	1435	2429	3902	30	1076	18051	6874	3846		M-15	2557	2560	2464	2256	4439	5885	585	4236	13179	2726	4524		AZ-11	269.4	502	119.6	<100	203.6	<100	<20	1076	37241	23753	3388		Ad-11	<100	<100	<100	<100	<100	<20	104.7	ND	ND	ND
P-12	<100	5792	4101	1063	1537	613.2	33	ND	>24800	>24800	8607		M-16	482.3	2320	2857	1005	2434	1953	115	2217	ND	ND	ND		AZ-12	<100	164.5	181.3	<100	<100	<100	<20	<100	7055	2125	112		Ad-12	243.1	<100	<100	<100	<100	<20	366.4	ND	ND	ND
P-13	<100	2461	2575	373	1349	1861	<20	961	ND	ND	ND		M-17	174.6	3051	1706	762.6	2795	1826	456	1152	15239	4757	2642		AZ-13	<100	184	120.1	<100	151.1	<100	21	122	ND	ND	ND		Ad-13	183.4	118.1	<100	<100	<100	<20	435	ND	ND	ND
P-14	<100	1580	657	431	1188	423.3	<20	<100	17185	4859	4097		M-18	144.3	1432	2447	3342	4586	1860	252	1723	14667	5420	3192		AZ-14	<100	ND	ND	ND	ND	ND	ND	799	3737	1228	161		Ad-16	ND	ND	ND	ND	ND	ND	ND	<100	1852	304
P-15	102	1308	1446	1072	524	186.2	<20	271	8573	2366	842		M-21	107.4	892.5	339.3	384.4	1012	1558	92	299	4852	563	<100		AZ-15	127.2	334.1	330.7	<100	<100	<100	21	<100	15052	6403	2407		Ad-17	ND	ND	ND	ND	ND	ND	ND	549	6098	1817
P-16	132.2	4055	2735	<100	991	370.3	<20	195	11330	2395	448		M-22	1185	ND	ND	ND	ND	ND	ND	ND	ND	ND	ND		AZ-16	<100	368.7	168.1	<100	<100	<100	<20	207	2556	643	77		Ad-18	ND	ND	ND	ND	ND	ND	ND	137	4517	747
P-17	475.7	3042	1471	530	2465	372	<20	ND	ND	ND	ND		M-23	1895	6631	2437	2256	4072	3260	797	1521	25803	3953	4249		AZ-17	<100	<100	<100	<100	<100	<100	<20	<100	6614	745	421		Ad-19	ND	ND	ND	ND	ND	ND	ND	<100	2855	1359
P-18	<100	1863	506	172	706	345.5	<20	177	4560	970	406		M-24	360.3	1733	1277	488.1	690.4	588.5	120	ND	ND	ND	ND		AZ-18	<100	<100	<100	<100	<100	<100	<20	<100	ND	ND	ND		Ad-20	ND	ND	ND	ND	ND	ND	ND	228	3588	665
P-19	<100	3799	1939	1439	1905	1213	37	383	9775	4482	2595		M-25	553.4	6383	3581	439.9	3270	11034	247	1290	10358	7985	1283		AZ-19	<100	<100	<100	<100	173	<100	<20	<100	568	584	72		Ad-21	ND	ND	ND	ND	ND	ND	ND	145	3667	670
P-20	<100	947	264	157	397	242.6	<20	139	3775	505	<100		M-27	<100	5405	3515	586.3	1975	1611	237	1790	5393	943	<100		AZ-20	<100	241.2	108.6	<100	237.3	<100	<20	<100	3977	1475	176		Ad-22	ND	ND	ND	ND	ND	ND	ND	443	5297	1161
P-21	222	3002	1769	598	958	658.2	<20	778	17129	3821	2084		M-28	<100	3040	2623	406.4	739.5	1374	60	ND	ND	ND	ND		AZ-22	<100	ND	ND	ND	ND	ND	ND	100	ND	ND	ND		Ad-23	ND	ND	ND	ND	ND	ND	ND	935	11818	5667
P-22	1043	1021	866	308	448	1528	<20	200	4636	951	318		M-29	2739	7793	4455	2154	5171	3374	396	ND	ND	ND	ND		AZ-23	<100	<100	<100	<100	182	<100	<20	<100	11554	749	323		Ad-24	ND	ND	ND	ND	ND	ND	ND	<100	12293	1195
P-23	<100	1918	625	204	740	319	<20	ND	ND	ND	ND		M-30	389.3	2802	2355	639.4	1971	549.5	186	ND	ND	ND	ND		AZ-24	<100	991.8	777.9	450.7	321.9	271.4	ND	178	ND	ND	ND		Ad-25	ND	ND	ND	ND	ND	ND	ND	1288	11744	4412
P-24	128.8	2275	1509	388	963	3135	33	233	11616	2942	1415		M-31	127.3	2585	726.1	409.4	1894	955.7	84	518	5967	2865	224		AZ-26	<100	412.9	<100	<100	<100	<100	<20	ND	ND	ND	ND		Ad-26	ND	ND	ND	ND	ND	ND	ND	108	11237	1459
P-25	851.7	2981	1703	1034	1663	2407	124	694	14438	6062	1088		M-32	1001	3152	4807	1117	5948	3082	580	2931	7491	2513	1449		AZ-28	<100	<100	<100	<100	<100	<100	<100	<100	756	178	46
P-26	104.3	2536	933	582	1423	439.3	<20	143	30910	7425	4082		M-33	482.1	8441	4558	1136	3282	2477	516	4241	11749	2967	1464		AZ-31	ND	1191	196.2	<100	265.4	<100	ND	105	ND	ND	ND
P-27	<100	556	634	253	438	107.2	<20	<100	5396	2965	416		M-35	312.7	5240	2067	312.1	1322	1066	98	2196	ND	ND	ND		AZ-32	<100	152.5	119	<100	<100	<100	<20	ND	ND	ND	ND
P-28	<100	1179	670	416	1023	1600	<20	105	12126	3675	2215		M-36	331.9	4365	2662	604.9	2592	863.8	156	2212	9797	2903	579		AZ-33	111.1	<100	<100	<100	<100	<100	<20	<100	2815	753	229
P-29	ND	3654	1908	853	2459	2116	50	1031	ND	ND	ND		M-37	133.8	1373	1316	<100	1169	448.4	226	625	6741	1900	393		AZ-34	<100	153.1	219.7	<100	<100	<100	<20	<100	715	108	46
P-30	<100	3886	1220	973	4584	341.8	<20	597	ND	ND	ND		M-40	<100	3421	2673	610.5	913.3	909.8	111	460	7498	3467	866		AZ-35	416.4	334.3	155.5	132.9	106.5	<100	<20	ND	ND	ND	ND
P-31	778.7	3020	1141	762	5402	462.2	<20	ND	29042	10213	2114		M-41	299.9	3862	1776	958.7	1038	1481	365	ND	ND	ND	ND		AZ-36	332.3	1273	940.4	918.6	1307	420.7	49	142	21783	3759	1306
P-32	<100	2450	1287	625	2281	757.1	<20	169	7755	1403	262		M-43	ND	ND	ND	ND	ND	ND	ND	1522	20379	7290	2953		AZ-39	<100	427.9	313.4	<100	<100	101.4	<20	<100	14233	4216	305
P-33	<100	1013	924	432	350	842	<20	ND	ND	ND	ND															AZ-40	1616	414.7	135.1	<100	<100	<100	ND	ND	ND	ND	ND
P-34	<100	712	918	207	206	694.1	<20	278	14995	4685	3694															AZ-41	<100	2776	1362	<100	<100	<100	<20	169	ND	ND	ND
P-35	528.2	1706	1110	325	1256	599.8	51	174	4326	1116	272															AZ-42	<100	374.8	135.6	110.3	<100	<100	<20	ND	ND	ND	ND
P-36	366.6	2661	3192	409	415	1013	<20	ND	ND	ND	ND
P-37	442.9	1727	1280	768	1811	984.7	303	ND	ND	ND	ND
P-38	ND	3474	6862	3046	3133	2249	125	853	13895	3504	1439
P-39	ND	1206	293	164	532	217.6	<20	112	6088	1102	279
P-40	<100	2337	2312	770	1442	1872	67	574	ND	ND	ND
P-41	330.6	6844	4141	947	3486	2629	98	ND	ND	ND	ND
P-42	450.9	1392	884	741	1575	703.9	372	ND	5762	2625	929
P-43	<100	1382	991	482	658	192.9	22	322	5990	1248	1612
P-44	172.7	5848	9416	1019	5782	1478	30	1006	26961	4074	4746
P-45	<100	1321	1208	374	1201	412.4	39	113	20593	7760	1238
P-46	<100	1619	685	439	405	328.4	<20	<100	9174	2171	619
P-47	<100	694	368	356	1067	226.8	<20	188	20237	9640	1527
P-48	412.4	1761	849	736	1662	716.8	<20	<100	14384	4080	1331
P-49	<100	1118	561	384	1018	1463	78	162	8117	2308	2151
P-50	299.6	2913	2490	1499	1807	2530	53	ND	ND	ND	ND
ND = not determined
[truncated: 3 more columns]
